# Supplementary material for: Biomedical question answering using semantic relations
Source: BMC Bioinformatics. 2015 Jan 16;16(1):6. doi: 10.1186/s12859-014-0365-3 (PMC4307891; doi:10.1186/s12859-014-0365-3)
Supplement: Additional file 1: — Semantic relations extracted with SemRep. [file 12859_2014_365_MOESM1_ESM.xls]

## Sheet: Table1
predicate	relation_count	instance_count
PROCESS_OF	739217	12908669
LOCATION_OF	2033678	9560753
PART_OF	1132906	8736983
TREATS	993417	5435929
ISA	306793	3752806
COEXISTS_WITH	1149505	2496628
AFFECTS	1008068	2124063
INTERACTS_WITH	956926	1824826
USES	225686	1391375
ASSOCIATED_WITH	544318	1316494
CAUSES	525082	1164132
ADMINISTERED_TO	140881	1079967
STIMULATES	442904	845725
INHIBITS	424125	749490
AUGMENTS	384689	742944
compared_with	305476	674110
DIAGNOSES	205710	621281
PRODUCES	244348	588965
METHOD_OF	137314	584753
DISRUPTS	299367	533555
PRECEDES	59940	215808
PREDISPOSES	111193	199806
PREVENTS	90268	195434
OCCURS_IN	49899	173966
higher_than	84022	147335
NEG_AFFECTS	82751	103238
NEG_INTERACTS_WITH	74399	88329
NEG_PROCESS_OF	26071	77010
NEG_LOCATION_OF	46313	61032
NEG_TREATS	29744	49627
NEG_COEXISTS_WITH	37924	47953
COMPLICATES	27262	37990
CONVERTS_TO	21623	32798
MANIFESTATION_OF	22501	30827
NEG_STIMULATES	22197	25681
same_as	19922	25558
NEG_INHIBITS	22691	25422
lower_than	19142	25118
NEG_CAUSES	20899	24576
NEG_PART_OF	18048	23069
NEG_AUGMENTS	19471	22566
NEG_ASSOCIATED_WITH	17668	20790
NEG_ADMINISTERED_TO	6063	18748
NEG_DISRUPTS	16081	18296
NEG_PRODUCES	13754	18128
NEG_DIAGNOSES	5970	8134
NEG_PREVENTS	5449	6592
NEG_PREDISPOSES	4642	5069
NEG_USES	3738	5046
NEG_METHOD_OF	3536	4783
NEG_OCCURS_IN	1624	2675
NEG_higher_than	1563	1776
NEG_PRECEDES	952	1400
NEG_CONVERTS_TO	373	402
NEG_COMPLICATES	378	395
NEG_MANIFESTATION_OF	251	273
NEG_lower_than	190	195
than_as	7	7
