# Supplementary material for: Biomedical question answering using semantic relations
Source: BMC Bioinformatics. 2015 Jan 16;16(1):6. doi: 10.1186/s12859-014-0365-3 (PMC4307891; doi:10.1186/s12859-014-0365-3)
Supplement: Additional file 2: — UMLS semantic types and their corresponding abbreviations that can be used for posing questions. [file 12859_2014_365_MOESM2_ESM.xls]

## Sheet: Table1
abbr	semantic_type	relation_count	instance_count
dsyn	Disease or Syndrome	2603234	12591865
aapp	Amino Acid, Peptide, or Protein	4345793	11503829
podg	Patient or Disabled Group	199404	9258258
bpoc	Body Part, Organ, or Organ Component	1392967	8711584
gngm	Gene or Genome	3422406	6946503
topp	Therapeutic or Preventive Procedure	991912	5108457
neop	Neoplastic Process	802419	4650747
cell	Cell	807092	4346530
mamm	Mammal	456140	4230378
phsu	Pharmacologic Substance	1100842	4226225
orch	Organic Chemical	1550322	3485563
bacs	Biologically Active Substance	951043	2922549
fndg	Finding	592051	2906281
patf	Pathologic Function	667378	2828014
popg	Population Group	339502	2419899
aggp	Age Group	179259	2191630
tisu	Tissue	291668	1634166
celc	Cell Component	349980	1606480
humn	Human	94088	1537291
sosy	Sign or Symptom	275794	1400138
diap	Diagnostic Procedure	271705	1385473
orgf	Organism Function	292346	1307166
inpo	Injury or Poisoning	200300	1076107
celf	Cell Function	370243	1004738
mobd	Mental or Behavioral Dysfunction	186453	997544
medd	Medical Device	231139	976946
blor	Body Location or Region	121816	815859
hlca	Health Care Activity	131293	804177
ortf	Organ or Tissue Function	239274	783507
bact	Bacterium	206093	740072
horm	Hormone	196984	729328
lbpr	Laboratory Procedure	180191	695736
virs	Virus	129863	592618
prog	Professional or Occupational Group	159164	573583
famg	Family Group	103395	561050
hops	Hazardous or Poisonous Substance	228022	544493
lipd	Lipid	178580	530165
inch	Inorganic Chemical	205395	530002
genf	Genetic Function	160665	528710
elii	Element, Ion, or Isotope	158070	520328
npop	Natural Phenomenon or Process	128729	494258
antb	Antibiotic	143940	469268
carb	Carbohydrate	174876	444636
plnt	Plant	105405	414415
anab	Anatomical Abnormality	84672	392078
resa	Research Activity	30846	372320
cgab	Congenital Abnormality	103923	371013
phsf	Physiologic Function	107332	368390
invt	Invertebrate	76081	363812
acab	Acquired Abnormality	76161	351394
imft	Immunologic Factor	123209	346150
moft	Molecular Function	173023	329157
anim	Animal	62617	324249
fngs	Fungus	72852	298041
comd	Cell or Molecular Dysfunction	106122	286439
inbe	Individual Behavior	25904	279711
bsoj	Body Space or Junction	56163	279673
nsba	Neuroreactive Substance or Biogenic Amine	84244	271569
emst	Embryonic Structure	64781	265189
ftcn	Functional Concept	5110	250907
orgm	Organism	44452	230160
strd	Steroid	65144	214202
hcro	Health Care Related Organization	22721	178874
nusq	Nucleotide Sequence	59228	177531
nnon	Nucleic Acid, Nucleoside, or Nucleotide	74031	173703
enzy	Enzyme	51917	170942
qnco	Quantitative Concept	2698	152016
fish	Fish	36724	148001
menp	Mental Process	36551	144826
eico	Eicosanoid	48272	134468
bdsu	Body Substance	26715	125421
orgt	Organization	10696	120266
inpr	Intellectual Product	4548	116347
orga	Organism Attribute	32863	105949
qlco	Qualitative Concept	1735	104371
biof	Biologic Function	31772	100227
chvs	Chemical Viewed Structurally	43609	98439
grup	Group	19996	98190
dora	Daily or Recreational Activity	16213	93513
resd	Research Device	5501	91873
tmco	Temporal Concept	2088	89569
irda	Indicator, Reagent, or Diagnostic Aid	52257	87323
amph	Amphibian	12649	81813
idcn	Idea or Concept	3196	69411
rcpt	Receptor	26323	69093
food	Food	17574	63798
emod	Experimental Model of Disease	16886	63441
chem	Chemical	18593	59075
spco	Spatial Concept	1861	55146
geoa	Geographic Area	2859	52552
opco	Organophosphorus Compound	21406	49970
bodm	Biomedical or Dental Material	32554	49278
chvf	Chemical Viewed Functionally	15663	48482
clas	Classification	2768	45836
bird	Bird	9318	40544
vtbt	Vertebrate	6755	37554
alga	Alga	9949	35062
clnd	Clinical Drug	16182	34257
rept	Reptile	9892	33164
edac	Educational Activity	5207	32183
bmod	Biomedical Occupation or Discipline	10164	29746
mnob	Manufactured Object	2338	28805
ocac	Occupational Activity	4781	27678
arch	Archaeon	8093	27171
sbst	Substance	5481	26289
mbrt	Molecular Biology Research Technique	3913	24279
rnlw	Regulation or Law	2875	22972
anst	Anatomical Structure	4259	22777
ocdi	Occupation or Discipline	6384	21832
rich	Rickettsia or Chlamydia	5407	18639
clna	Clinical Attribute	4867	17740
phpr	Phenomenon or Process	3980	17689
lbtr	Laboratory or Test Result	6432	15702
socb	Social Behavior	1697	13360
vita	Vitamin	5589	11800
gora	Governmental or Regulatory Activity	2467	10483
ffas	Fully Formed Anatomical Structure	1386	6273
bdsy	Body System	2516	5396
evnt	Event	429	4840
grpa	Group Attribute	236	2948
lang	Language	210	2285
mcha	Machine Activity	1094	2272
eehu	Environmental Effect of Humans	229	1658
shro	Self-help or Relief Organization	444	1384
amas	Amino Acid Sequence	287	1021
acty	Activity	147	882
pros	Professional Society	291	679
cnce	Conceptual Entity	69	433
bhvr	Behavior	146	415
hcpp	Human-caused Phenomenon or Process	81	325
mosq	Molecular Sequence	119	190
drdd	Drug Delivery Device	86	121
phob	Physical Object	14	74
